# Supplementary material for: Adjustment Criteria for Air-Quality Standards by Altitude: A Scoping Review with Regulatory Overview
Source: Int J Environ Res Public Health. 2025 Jun 30;22(7):1053. doi: 10.3390/ijerph22071053 (PMC12295438; doi:10.3390/ijerph22071053)
Supplement: Supplementary file 1 [file ijerph-22-01053-s001.zip]

Archive with 1 entries (1 files):
- ijerph-3649864-supplementary.pdf
